# Supplementary material for: Effects of Different Dietary Selenium Sources on Antioxidant Enzyme Activities and Selected Hematological Parameters in Weaned Piglets
Source: Animals (Basel). 2026 Jun 1;16(11):1700. doi: 10.3390/ani16111700 (PMC13255605; doi:10.3390/ani16111700)
Supplement: Supplementary file 1 [file animals-16-01700-s001.zip]

Archive with 1 entries (1 files):
- animals-4333895-supplementary.pdf
